# Supplementary material for: Preventing Lower Limb Graft Thrombosis after Infrainguinal Arterial Bypass Surgery with Antithrombotic Agents (PATENT Study): An International Expert Based Delphi Consensus
Source: J Clin Med. 2023 Apr 30;12(9):3223. doi: 10.3390/jcm12093223 (PMC10178874; doi:10.3390/jcm12093223)
Supplement: Supplementary file 1 [file jcm-12-03223-s001.zip]

Archive with 1 entries (1 files):
- jcm-2294202-supplementary.pdf
